# Supplementary material for: Assessment of Brain Functional Activity Using a Miniaturized Head-Mounted Scanning Photoacoustic Imaging System in Awake and Freely Moving Rats
Source: Biosensors (Basel). 2021 Oct 30;11(11):429. doi: 10.3390/bios11110429 (PMC8615926; doi:10.3390/bios11110429)
Supplement: Supplementary file 1 [file biosensors-11-00429-s001.zip]

Archive with 6 entries (5 files):
- Video/
- Video/Movie S1.mp4
- Video/Movie S2.mp4
- Video/Movie S3.mp4
- Video/Movie S4.mp4
- Video/Movie S5.mp4
